# Supplementary material for: Germline variation networks in the PI3K/AKT pathway corresponding to familial high-incidence lung cancer pedigrees
Source: BMC Cancer. 2020 Dec 9;20:1209. doi: 10.1186/s12885-020-07528-3 (PMC7724858; doi:10.1186/s12885-020-07528-3)
Supplement: Supplementary file 9 — Additional file 9: Table S6. Top 10 KEGG pathways of the non-synonymous mutated genes of the individuals. [file 12885_2020_7528_MOESM9_ESM.xlsx]

## Sheet: Sheet1
Table S6: Top 10 KEGG pathways of the non-synonymous mutated genes of the individuals. Orange cells indicate the KEGG pathway hsa05200 (Pathways in cancer), and the yellow cells indicate the KEGG pathway hsa04151 (PI3K-Akt signaling pathway).
Table S6.A Germline mutations
KEGG pathway rank	Familial Lung Cancer Probands					Newly emerged familial patients					Healthy persons in high-incidence lung cancer families			Healthy controls with no cancer incidence for 3 generations			Sporadic lung cancer patients			New incidence during follow-up
	#1	#2	#3	#4	#5	#1	#2	#3	#4	#5	#1	#2	#3	#1	#2	#3	#1	#2	#3
1	hsa05200	hsa05200	hsa04151	hsa05200	hsa05200	hsa04151	hsa04151	hsa05200	hsa05016	hsa04151	hsa04151	hsa04010	hsa03013	hsa04921	hsa04151	hsa05016	hsa04080	hsa05200	hsa03008	hsa04151
2	hsa04151	hsa04080	hsa05200	hsa04151	hsa04151	hsa05166	hsa04024	hsa04510	hsa04151	hsa05200	hsa04010	hsa03008	hsa05203	hsa04530	hsa05200	hsa04014	hsa04060	hsa04390	hsa00230	hsa04510
3	hsa05168	hsa04151	hsa05205	hsa05166	hsa04510	hsa04010	hsa05168	hsa05205	hsa05010	hsa04060	hsa04024	hsa05203	hsa03008	hsa04141	hsa04810	hsa00564	hsa04151	hsa04145	hsa05200	hsa05200
4	hsa04080	hsa01130	hsa04080	hsa05205	hsa05166	hsa04060	hsa04060	hsa04151	hsa05200	hsa04380	hsa04022	hsa04014	hsa04014	hsa03008	hsa04080	hsa04530	hsa04145	hsa03013	hsa05205	hsa04010
5	hsa05203	hsa04810	hsa04020	hsa05168	hsa05205	hsa05169	hsa05164	hsa04060	hsa04014	hsa05166	hsa04014	hsa04141	hsa04060	hsa03013	hsa05016	hsa04151	hsa05166	hsa00230	hsa04060	hsa04512
6	hsa04530	hsa05206	hsa04510	hsa04080	hsa04080	hsa04810	hsa05162	hsa04512	hsa04510	hsa04510	hsa04510	hsa04151	hsa04360	hsa05016	hsa05152	hsa03015	hsa04010	hsa04151	hsa04530	hsa04141
7	hsa04510	hsa04010	hsa04010	hsa04510	hsa04810	hsa01130	hsa05200	hsa05166	hsa04145	hsa04974	hsa04810	hsa05200	hsa04974	hsa04390	hsa04390	hsa04152	hsa04921	hsa05166	hsa05016	hsa04145
8	hsa05161	hsa04510	hsa05203	hsa05203	hsa04014	hsa05168	hsa01130	hsa04024	hsa04144	hsa04024	hsa04080	hsa04611	hsa04144	hsa04080	hsa05169	hsa05010	hsa04142	hsa05203	hsa04151	hsa04380
9	hsa03013	hsa05166	hsa04014	hsa04010	hsa04360	hsa04510	hsa05152	hsa04611	hsa04024	hsa04145	hsa04152	hsa04921	hsa05016	hsa04310	hsa04071	hsa04611	hsa00510	hsa04530	hsa02010	hsa04974
10	hsa04010	hsa04060	hsa04015	hsa05016	hsa04060	hsa05200	hsa04145	hsa04145	hsa04932	hsa04080	hsa05166	hsa04514	hsa05169	hsa04380	hsa04310	hsa04724	hsa04120	hsa04080	hsa04390	hsa05166
Table S6.B Somatic mutations
KEGG pathway rank	Familial Lung Cancer Probands					Sporadic lung cancer patients
	#1	#2	#3	#4	#5	#1	#2	#3
1	hsa05205	hsa04514	hsa04810	hsa04010	hsa05200	hsa04151	hsa04810	hsa04151
2	hsa04151	hsa05168	hsa04010	hsa05200	hsa04151	hsa04550	hsa05200	hsa05200
3	hsa05200	hsa04530	hsa05200	hsa05166	hsa04080	hsa04510	hsa05168	hsa04080
4	hsa04510	hsa05200	hsa05205	hsa04151	hsa04024	hsa04512	hsa04144	hsa05206
5	hsa05166	hsa04810	hsa04510	hsa04514	hsa04020	hsa04921	hsa04151	hsa05205
6	hsa05161	hsa04022	hsa05166	hsa04145	hsa05166	hsa05200	hsa04015	hsa04144
7	hsa04390	hsa05206	hsa05206	hsa04142	hsa04010	hsa04611	hsa04514	hsa01130
8	hsa05146	hsa05205	hsa04142	hsa04144	hsa04510	hsa04071	hsa05166	hsa04810
9	hsa04810	hsa04014	hsa04910	hsa04921	hsa04015	hsa04152	hsa05140	hsa04512
10	hsa04015	hsa04010	hsa04921	hsa05205	hsa05205	hsa04022	hsa04510	hsa04014
